# Supplementary material for: Intra-Host Evolution Analyses in an Immunosuppressed Patient Supports SARS-CoV-2 Viral Reservoir Hypothesis
Source: Viruses. 2024 Feb 23;16(3):342. doi: 10.3390/v16030342 (PMC10974702; doi:10.3390/v16030342)
Supplement: Supplementary file 1 [file viruses-16-00342-s001.zip]

Archive with 1 entries (1 files):
- viruses-2868556-supplementary.pdf
